# Supplementary material for: A Systematic Review of MicroRNA Signatures Associated with the Progression of Leukoplakia with and without Epithelial Dysplasia
Source: Biomolecules. 2021 Dec 14;11(12):1879. doi: 10.3390/biom11121879 (PMC8699326; doi:10.3390/biom11121879)
Supplement: Supplementary file 1 [file biomolecules-11-01879-s001.zip]

Archive with 1 entries (1 files):
- biomolecules-1500919-supplementary.pdf
